# Supplementary material for: Oncogenic RAS instructs morphological transformation of human epithelia via differential tissue mechanics
Source: Sci Adv. 2021 Oct 13;7(42):eabg6467. doi: 10.1126/sciadv.abg6467 (PMC8514103; doi:10.1126/sciadv.abg6467)
Supplement: Supplementary file 2 — Movies S1 to S4 [file sciadv.abg6467_movies_s1_to_s4.zip]

Archive with 4 entries (4 files):
- sciadv.abg6467_movie_s1.avi
- sciadv.abg6467_movie_s2.avi
- sciadv.abg6467_movie_s3.avi
- sciadv.abg6467_movie_s4.avi
